# Supplementary material for: Astrocytic PYGM attenuates tau pathology by promoting lactate‐mediated neuroprotection
Source: Alzheimers Dement. 2026 Feb 17;22(2):e71202. doi: 10.1002/alz.71202 (PMC12910249; doi:10.1002/alz.71202)
Supplement: Supplementary file 3 — Supporting information [file ALZ-22-e71202-s004.xlsx]

## Sheet: Table S1
Table S1. Post-hoc power analysis of the statistical power for behavioral tests.
Parameter	Total Sample Size	Number of Groups	F-value	P-value	Effect Size (f)	Statistical Power
water maze training (Fig.2B)	280	20(5×4)	Row:36.20	Row:<0.0001	Row:0.541	Row:~100%
			Column:30.53	Column:<0.0001	Column:0.557	Column:~100%
			Interaction:4.498	Interaction:0.0007	Interaction:0.284	Interaction: ~85%
water maze test (Fig.2C)	56	4	11.02	<0.0001	0.797	~100%
Y maze (Fig.2E)	56	4	6.458	0.0008	0.61	~96%
Cued test (Fig.2F)	56	4	8.596	<0.0001	0.704	~99%
Contextual test (Fig.2G)	56	4	14.73	<0.0001	0.921	~100%
Weight (Fig.2H)	56	4	33.7	<0.0001	1.394	~100%
Limb clasp (Fig.2J)	56	4	34.56	<0.0001	1.414	~100%
water maze training (Fig.S3F)	180	10(5×2)	Row:39.48	Row:<0.0001	Row:0.758	Row:~100%
			Column:6.738	Column: 0.0188	Column:0.630	Column:~97%
			Interaction:3.483	Interaction:0.0120	Interaction:0.452	Interaction: ~85%
water maze test (Fig.S3G)	36	2	11.02	<0.0001	0.797	~100%
Y maze (Fig.S3I)	36	2	3.021	0.0048	1.032	~99%
water maze training (Fig.4B)	180	20(5×4)	Row:68.22	Row:<0.0001	Row:1.307	Row:100%
			Column:12.14	Column:<0.0001	Column:0.477	Column:~99%
			Interaction:1.528	Interaction:0.1188	Interaction:0.339	Interaction:~65%
water maze test (Fig.4C)	36	4	4.701	0.0079	0.664	~89%
Y maze (Fig.4E)	36	4	4.099	0.0143	0.62	~83%
Cued test (Fig.4F)	36	4	3.835	0.0188	0.6	~81%
Contextual test (Fig.4G)	36	4	6.237	0.0019	0.765	~94%
Weight (Fig.4H)	36	4	19.51	<0.0001	1.352	~100%
Limb clasp (Fig.4J)	36	4	9.756	0.0001	0.956	~99%
Y maze (Fig.7G)	36	3	5.282	0.0102	0.566	~93%
Cued test (Fig.7H)	36	3	8.21	0.0013	0.706	~99%
Contextual test (Fig.7I)	36	3	3.925	0.0296	0.488	~85%
